# Supplementary material for: The Involvement of SMILE/TMTC3 in Endoplasmic Reticulum Stress Response
Source: PLoS One. 2011 May 16;6(5):e19321. doi: 10.1371/journal.pone.0019321 (PMC3095597; doi:10.1371/journal.pone.0019321)
Supplement: Table S1 — Patients included in analysis of PBMCs. (XLS) [file pone.0019321.s007.xls]

## Sheet: Feuil1
	Table S1. Patients included in analysis of PBMC.
		Group
	Parameter	HV	DF	STA	CAMR
	n	11	8	9	14
	Recipient age (yr; median [range])	50 (25 to 66)	41 (27 to 74)	58 (26 to 75)	50 (27 to 75)
	Gender ratio (M:F)	4:7	5:3	3:6	5:9
	Donor age (yr; median [range])	X	23 (7 to 39)	30.5 (20 to 54)	37.5 (14 to 75)
	Time after transplantation (yr; median [range])	X	12.5 (5 to 30)	11 (3 to 18)	8.5 (2 to 18)
	HLA incompatibilities (mean ± SD)	X	2.9 ± 1.6	3.4 ± 1.5	2.5 ± 1.8
	% First transplantations	X	87.5%	1	0.5
	Cockroft creatinine clearance (ml/min; mean ± SD)	X	69.8 ± 33.6	59.8 ± 23.3	24.1 ± 13.5
	Proteinuria (g/24 h; median [range])	X	0 (0 to 0.53)	0.3 (0.08 to 1.17)	4 (0.56 to 11.52)
	C4d+ biopsy	X	NA	NA	10/10
	Anti-HLA antibody	X	1/1	2/9	11/12
	Banff c grade (mean ± SD)	X	NA	NA	2.1 ± 1.2
	Immunosuppression protocol	X	X	Antimetabolite: Azaa (4/9), MMFb (5/9), CNIc: CsAd (7/9), FK506 (2/9), Steroids (3/9)	Antimetabolite: Azaa (1/14), MMFb (11/14), CNIc: CsAd (7/14), FK506 (7/14), Steroids (6/14)
	a Azathioprine
	b Mycophénolate Mofétil
	c Calcineurin inhibitors
	d Cyclosporin A
